# Supplementary material for: Types of genotypes in progressive familial intrahepatic cholestasis and liver transplantation: A meta-analysis of observational studies
Source: PLoS One. 2026 Jun 1;21(6):e0350508. doi: 10.1371/journal.pone.0350508 (PMC13225629; doi:10.1371/journal.pone.0350508)
Supplement: S4 Table — (XLSX) [file pone.0350508.s004.xlsx]

## Sheet: Feuil1
	Inclusion criteria	Country of the referral center(s)	Study design	Genetic testing techniques	Variant pathogenicity assessment methods	Variant nomencl-ature	Genotyped patients	n of patients (LT+)	n cases with null genotype (LT+)	n cases with null genotype (LT-)	n controls with non-null genotype (LT+)	n controls with non-null genotype (LT-)	Onset	Age at diagnosis	Presenting features (available data)														Laboratory work-up findings			Complications	Medical treatment		Surgical treatment					Post-LT complicaions	Alive at last follow-up
Study															Cholestasis/Jaundice	Pruritus	Short stature/Failure to thrive	Malabsorption/Vitamin E deficiency	Diarrhea	Rickets , fractures,osteopenia	Hepatomegaly	Splenomegaly	Cirrhosis	Hepatic failure	Portal hypertension	Coagulopathy	Cholelithiasis	Exra-digestive signs	Bilirubine, transmaminases levels, serum bile acids, alkaline phosphatase	Gamma-glutamyltransferase	Liver histology/Immunohistichemistry findings	Hepatocellular carcinoma (HCC) /cholangiocarcinoma	Medical treatment prior to LT	Response to medical treatment	Invasive surgery prior to LT	Response to invasive surgery prior LT	Indication of LT: n of cases and age	LT indication (reason)	LT carried out
Klomp et al.2000[22]	Familial cases with recessive progressive intrahepatic cholestasis from Greenland	Greenland	Case series	SSCPA, DNA Sanger sequencing and RFLPA	Genotyping and assessment of variant frequency in normal controls	Other than HGVS (HUGO Gene Nomenclature Committee)	PFIC1: 13	PFIC1: 1	PFIC1: 0	PFIC1: 0	PFIC1:1	PFIC1: 12	NR for all P	Childhood for all P	Cholestasis for all P	Ꝋ	Failure to thrive for all P	Malabsorption for all P	Ꝋ	Ꝋ	Ꝋ	Ꝋ	Ꝋ	Ꝋ	Ꝋ	Ꝋ	Ꝋ	Ꝋ	NR for all P	Low level for all P	not AV for all P	None for all P	NR for all P	NR for all P	NR for all P	NR for all P	1 case at 6 y	1 case: end stage liver disease	Yes	Intractable diarrhea without identified etiology	Alive for all P (age not precised for 12 P; age >3 y for 1 P)
Chen et al. 2002[37]	Group of children with chronic intrahepatic cholestasis low GGT levels.onset of chronic cholestatic liver disease before 12 months of age that lasted for >6 months	Taiwan	Prospecti-ve cohort	DNA Sanger sequencing	Genotyping and assessment of variant frequency in normal controls	Other than HGVS	PFIC1: 3 PFIC2: 2	PFIC1: 1 PFIC2: 0	PFIC1: 1 PFIC2: 0	PFIC1: 0 PFIC2: 0	PFIC1: 0 PFIC2: 0	PFIC1: 2 PFIC2: 2	First mo for all P	NR for all P	Jaundice for all P	Pruritis for all P	Failure to thrive for 3 P	Ꝋ	Diarrhea in infancy (mild) for 1 P, (chronic) for 2 P	Rickets for 1 P	Hepatomegaly for 1 P	Ꝋ	Ꝋ	Ꝋ	Ꝋ	Ꝋ	Ꝋ	Ꝋ	elevation of transaminase and bilirubin levels (mild to moderate) for 3 P, (marked) for 2 P	Low level for all P	(For 1 P) Hepatocellular cholestasis, lobular disarray, Byler’s bile, cirrhosis at hepatectomy ; (For 1 P) Bland cholestasis, fine granular bile; ; (For 1P) Bland cholestasis, fine granular bile Cholestasis; (For 1 P) mild fibrosis ; (For 1 P) Giant cell transformation, pericellular fibrosis ; (For 1 P) Giant cell transformation, portal fibrosis	None for all P	NR for all P	NR for all P	NR for all P	NR for all P	1 case at 5.5 y	1 case: Cirrhosis at liver's histology	Yes	Mild diarrhea	Alive at > 3 y (for 3 P); Alive at <= 3 y (for 2P)
Knisely et al. 2006[23]	unrelated children with clinically diagnosed PFIC in whom HCC was diagnosed between the ages of 13 and 52 months	UK	Retrospec-tive cohort	Direct DNA Sanger sequencing	Liver immunohistochemistry, haplotype analysis for patient and donor	Other than HGVS	PFIC2:9	PFIC2:6	PFIC2:3	PFIC2:1	PFIC2:3	PFIC2:2	median age: 3 weeks (0-6 mo)	median age: 3 weeks (0-9.5 mo)	Cholestasis/jaundice for all P	Pruritis for 2 P	Growth failure for 2P	Ꝋ	Ꝋ	Ꝋ	Ꝋ	Ꝋ	Ꝋ	Ꝋ	Ꝋ	Ꝋ	Ꝋ	Ꝋ	hypercholanemia (for 1P), conjugated hyperbilirubinemia (for all P)	Low level for all P	(For 1 P, at age 35 days)“neonatal hepatitis” with intralobular cholestasis and anisocytosis, rosetting, edema, multinucleation, and individual cell necrosis of hepatocytes; portal-tract cholestasis was notfound. Immunohistochemical studies demonstrated absent marking for BSEP, at evolution: cirrhosis and hepatocellular carcinoma; (For 8P): signs of cirrhosis and hepatocellular carcinoma	HCC for all P	NR for all P	NR for all P	1 case: hepatocyte infusion 3 cases: PEBD 5 cases: None	2 cases: no response 1 case: decreased pruritus temporarily 1 case:excellent response	6 cases : median age at 18 mo (13 -29 mo)	1 case:severe cholestasis; 2 cases: bilary diversion failure; 3 cases: indication NR	Yes for all candidates	5 cases: no complications 1 case: death from sepsis	Alive at > 3 y (for 2 P); Alive at <= 3 y (for 7 P)
Strautnieks et al. 2008[24]	Families were defined as affected by “severe” progressive familial intrahepatic cholestasis and included in the study if at least one family member presented in infancy with cholestasis and low -glutamy-ltransferase that progressed, with clinical and biochemical markers of cholestasis persistently abnormal (absent surgical intervention).	UK,USA	Retrospec-tive cohort	SSCPA, Sanger sequencing and RFLPA	Liver immunohisto-chemistry, genotyping, family haplotype analysis and assessment of variant frequency in normal controls	HGVS	PFIC2: 120	PFIC2: 53	PFIC2: 13	PFIC2:9	PFIC2:40	PFIC2: 58	NR for all P	NR for all P	Cholestasis for all P	Ꝋ	Ꝋ	Ꝋ	Absent profound diarrhea for all P	Ꝋ	Ꝋ	Ꝋ	Cirrhosis at histology for 3 P	Ꝋ	Ꝋ	Ꝋ	Ꝋ	absent for all P	(For all P) : biochemical markers of choLestasis persistently abnormal	Low level for all P	(For 41 P: not AV); (For 3 P:Cirrhosis); (For 6 P: normal expression of BSEP); (For 14 P: abnormal expression of BSEP)	HCC for 15 P; Cholagiocarcinoma for 2 P	UDCA reported for 7 patients; No/ Unknown UDCA for 113	Stable response for all 7 P treated	41 cases: PEBD/ileal exclusion	14 cases:stable response; 9 cases: progression of the disease; 18 cases: response NR	53 cases : median age: 3.45 y (0.9 y- 19 y)	Indication NR for all transplant P	Yes for all candidates	NR for all transplant P	Alive at > 3 y (for 77 P); Alive at <= 3 y (for 43 P)
Evason et al. 2011[25]	Patients with clinical PFIC2 and mutations in ABCB11	USA, UK	Retrospec-tive cohort	Direct DNA Sanger sequencing	Liver immunohistochemistry	HGVS	PFIC2: 11	PFIC2: 7	PFIC2:3	PFIC2:0	PFIC2:4	PFIC2:4	median age: 2 mo (3-8 mo); unknown for 2 P	median: 9 mo (1.5 mo- 7 y)	Jaundice for 10 P	Pruritis for 9 P	failure to thrive for 3 P	Ꝋ	Diarrhea in 1 P	Ꝋ	Hepatomegaly in 5 P	Splenomegaly in 2 P	Ꝋ	Ꝋ	Ꝋ	(For 1 P) Bruising ;(For 1 P) Coagulation abnormalities;Intracranial hemorrhage	Ꝋ	Ꝋ	(For all P) nonremitting conjugated hyperbilirubinemia/high ALT levels	Low level for all P	(For 7 P) Hepatocellular cholestasis, centrizonal/sinusoidal fibrosis, lobular inflammation, pseudorosettes/Absent BSEP; (For 1 P) Hepatocellular cholestasis, centrizonal/sinusoidal fibrosis, absent lobular inflammation, pseudorosettes/Absent BSEP; (For 1 P) hepatocellular cholestasis, centrizonal/Focal lobular inflammation/Absent BSEP; (For 2 P) hepatocellular cholestasis, centrizonal/sinusoidal…	None for all P	NR for all P	NR for all P	5 cases: Biliary diversion/ ileal exclusion	NR for all cases	7 cases: median age at 28 mo ( 17 - 88 mo)	3 cases: persistent pruritus; 1 case: cirrhosis, pruritus; 1 case: cirrhosis; 1 case: portal hypertension,coagulopathy, ascites; 1 case: unknown	Yes for all candidates	NR for all transplant P	Alive at > 3 y (for 7 P); Alive at <= 3 y (for 4 P)
Colombo et al. 2011[26]	Clinical and/or biochemical cholestasis lasting more than 3 months, with serum GGT activity 1.5 the upper normal limit and without imaging evidence of extrahepatic biliary disease.	Italy	Retrospec-tive cohort	DNA Sanger sequencing and multiplex ligation–dependent probe amplification	Liver immunohisto-chemistry, Genotyping and assessment of variant frequency in normal controls and in silico analysis	HGVS	PFIC3: 20	PFIC3: 5	PFIC3:1	PFIC3:1	PFIC3: 4	PFIC3:14	median age: 13 mo (1-204 mo)	NR for all P	Cholestatic jaundice for 9 P; anicteric cholestasis for 6 P	None for all P	Failure to thrive for 3 P	Ꝋ	Ꝋ	Ꝋ	Ꝋ	Ꝋ	Ꝋ	Liver failure for 2 P	Ꝋ	Ꝋ	Gallstones for 2 P	Congenital hypothyroidism for 1 P	(For 16 P): high serum bile acids levels	High level for all P	(For 15 P) Fibrosis/cirrhosis and (For 8 P) Absent ABCB4 protein's expression ; (For 5 P) Moderate ABCB4 protein's expression; (For 2 P) Faint protein's expression	None for all P	UDCA for all patients	(For 4 P) complete response; (For 12 P) partial response; (For 4 P) absent response	None for all P	NA	5 cases: median age at 6 y and 10 mo (6 y - 17 y)	5 cases: liver failure	Yes for all candidates	None for al tranplant P	Alive at > 3 y (for 20 P); Alive at <= 3 y (for 0 P)
Sambrotta et al.2014[27]	Patients with chronic cholestatic liver disease, with GGT low for the degree of cholestasis and were known to be free of mutations in ABCB11 and ATP8B1.	UK, USA, Canada	Retrospec-tive cohort	NGS and DNA Sanger sequencing	mRNA expression, western blot and immunohistochemistry	HGVS	PFIC4: 12	PFIC4: 9	PFIC4: 9	PFIC4:3	PFIC4:0	PFIC4:0	median age: 2 mo (0.5- 3 mo)	median: 14.5 mo (2- 27 mo)	Chronic cholestasis for all P	Ꝋ	Ꝋ	Ꝋ	Ꝋ	Ꝋ	Ꝋ	Ꝋ	Ꝋ	Ꝋ	Ꝋ	Ꝋ	Ꝋ	Ꝋ	Cholestasis for all P	Low for the degree of cholestasis for all P	Absent TJP2 expression for 7 P	None for all P	NR for all P	NR for all P	PEBD for 1 patient	NR	9 cases: median age at 4 y ( 1.5 - 10 y )	Indication NR for all transplant P	Yes for all candidates	NR for all transplant P	Alive at > 3 y (for 7 P); Alive at <= 3 y (for 5 P)
Giovannoni et al. 2015[28]	Children with familial intrahepatic cholestasis	Italy	Retrospec-tive cohort	DNA sanger sequencing and qPCR	In silico analysis	HGVS	PFIC1: 5 PFIC2: 17 PFIC3: 3	PFIC1: 5 PFIC2: 8 PFIC3:2	PFIC1: 4 PFIC2: 1 PFIC3: 2	PFIC1: 0 PFIC2: 2 PFIC3: 0	PFIC1: 1 PFIC2: 7 PFIC3: 0	PFIC1: 0 PFIC2: 7 PFIC3: 1	NR for all P	median: 19 mo (2 mo- 19 y)	Cholestasis for all P	Pruritus for all P	Ꝋ	Ꝋ	Ꝋ	Ꝋ	Ꝋ	Ꝋ	Ꝋ	Liver failure for 16 P	Ꝋ	Ꝋ	Ꝋ	Ꝋ	(For all P) elevated serum bile acid concentrations	Low level for all P with PFIC 1 and 2; High level for all P with PFIC3	(For 1 P with PFIC2) Cirrhosis and hepatocellular carcinoma at explant; (For 1 P with PFIC2° intralobular intrahepatic cholestasis and fibrosis; (For 10 P with PFIC2) positive staining with anti-BSEP (For 7 P with PFIC2)negative staining with BSEP; (For 3 P with PFIC3) negative staining with anti-MDR3	(For 1 P) HCC at explant	UDCA for all patients	(For 2 P) Stable responce to UDCA treatment ; (For 23 P) NR/Unknown response	Biliary diversion for 1 P	NR	15 cases; ages NR	Indication NR for all transplant P	Yes for 14 candidates; 1 candidate awaiting LT	NR for all transplant P	Alive for 17 P; lost of follow-up for 7 P, 1 died while asaiting LT (ages not precised)
Schatz et al.2018[29]	Cases with genetically proven ABCB4 gene mutations	Germany	Retrospec-tive cohort	DNA Sanger sequencing	In silico analysis	HGVS	PFIC3:25	PFIC3:16	PFIC3: 3	PFIC3:0	PFIC3:13	PFIC3:9	NR for all P	median: 26 mo (5 mo- 14 y 8 mo)	Jaundice for 16 P	Pruritus for all P	Growth retardation for 10 P	Ꝋ	Ꝋ	Reduced bone density for 4 P	Ꝋ	Ꝋ	Cirrhosis for 17 P	Ꝋ	Portal hypertension for 17 P	Ꝋ	Cholelithiasis for 1 P	Ꝋ	At the time of diagnosis, only 7 patients had elevated serum bilirubin concentrations	elevated level for 21 P; not AV for 4 P	Not AV for all P	None for all P	UDCA for 23 P; None for 2 P	(For 1 P) Complete response ; (For 16 P) partial response; (For 4 P) negative response ; (For 2 P) unknown	None for all P	NA	15 cases: median age at 6.6 y (3 mo-16 y )	13 cases: severe liver failure and pruritus; 2 cases: NR	Yes for 13 candidates; 2 candidates awaiting LT	(2 cases): died due to sepsis and primary graft failure; (4 cases): acute biopsy-proven rejection; (2 cases): biliary complications : bilioma, revision of biliodigestive anastomosis.	Alive at > 3 y (for 20 P); Alive at <= 3 y (for 5 P)
Kang et al. 2019[38]	Patients at a single center diagnosed with PFIC	Korea	Case series	Direct Sanger DNA sequencing	In silico analysis	HGVS	PFIC1: 1 PFIC2: 2	PFIC1: 1 PFIC2: 1	PFIC1: 0 PFIC2: 1	PFIC1: 0 PFIC2: 0	PFIC1: 1 PFIC2: 0	PFIC1: 0 PFIC2: 1	NR for all P	ages between birth-45 days	Jaundice for all P	Pruritus for 1 P	Ꝋ	Ꝋ	Ꝋ	Ꝋ	Ꝋ	Ꝋ	Ꝋ	Ꝋ	Ꝋ	Ꝋ	Ꝋ	Ꝋ	Hyperbilirubinemia for all P	Normal level for all P	(For 1 P with PFIC1) bland lobular cholestasis with bile plugs/Intact BSEP immunostaining ; (For 2 P with PFIC2) canalicular, periportal, and/or cholangiolar cholestasis/focal loss BSEP immunostaining	None for all P	UDCA for 1 P; None for 2 P	NR	NR for all P	NA	2 cases: ages NR	Indication NR for all transplant P	Yes for 2 candidates	(1 case) steatohepatitis; (1 case) recurrence of the disease	Alive for all P (ages at lastfollow-up not precised)
Zhang et al. 2020[30]	Symptomatic cholestasis with pruritus, jaundice, and increased levels of serum alanine aminotransferase but low to normal levels of serum γ-glutamyl transpeptidase (GGT).	China	Case series	Direct Sanger DNA sequencing	In silico analysis	HGVS	PFIC1: 1 PFIC2: 4 PFIC3: 4	PFIC1: 1 PFIC2: 1 PFIC3: 0	PFIC1: 0 PFIC2: 0 PFIC3: 0	PFIC1: 0 PFIC2: 1 PFIC3: 1	PFIC1: 1 PFIC2: 1 PFIC3: 0	PFIC1: 0 PFIC2:2 PFIC3: 3	median age: 3 mo (4 days- 5 y)	NR for all P	Jaundice for 8 P	Pruritus for all P	Jaundice for 7 P	Ꝋ	Diarrhea for 1 P	Ꝋ	Hepatomegaly for 8 P	Splenomegaly in 3 P	Ꝋ	Ꝋ	Ꝋ	Ꝋ	Ꝋ	Ꝋ	Hyperbilirubinemia for all P	Normal level for all patients with PFIC1 and PFIC2; elevated level for all patients with PFIC3	(For 1 P) mild cholestasis; (For 1 P) mild cholestasis and lymphocytic infiltration in the portal areas; (For 2 P) mild or moderate fibrosis	None for all P	NR for all P	NR for all P	NR for all P	NR for all P	2 cases : ages 2 y 8 mo and 4 y 5 mo	Indication NR for all transplant P	Yes for all candidates	(1 case) chronic graft failure, hepatic failure and death; (1 case) none during 100 days post-LT	Alive for 2 P (ages not precised); Lost of follow-up for 5 cases; Death for 2 P
Lipi´nski et al.2020[31]	Patients with diagnosis of chronic cholestatic liver disease of an unknown etiology	Poland	Historico- prospecti-ve cohort	NGS	assessment of variant frequency in normal population and in silico analysis	HGVS	PFIC2:8 PFIC3: 2 PFIC4: 2	PFIC2: 2 PFIC3: 1 PFIC4: 0	PFIC2:0 PFIC3: 0 PFIC4: 0	PFIC2:1 PFIC3: 0 PFIC4: 1	PFIC2:2 PFIC3: 1 PFIC4: 0	PFIC2:5 PFIC3: 1 PFIC4: 1	median age: 6 mo (1 mo- 14y)	median age: 8 mo (3 mo- 15y)	Ꝋ	Ꝋ	Ꝋ	Ꝋ	Ꝋ	Ꝋ	Ꝋ	Ꝋ	Ꝋ	Ꝋ	Ꝋ	Ꝋ	Ꝋ	Ꝋ	(For all P): high serum bile acids and transminase levels	Normal level for all patients with PFIC2 and PFIC4; elevated level for all patients with PFIC3	Available for 11 cases: (For 11 P) mild to severe cholestasis; (For 9 P) fibrosis stage 1 to 3 according to Batts and Ludwig classification; (For 1 P) Hepatitis gigantocellularis	None for all P	UDCA for all P	Effective treatment ( For 5 P); Ineffective treatment (For 7 P)	PEBD for 4 P	Effective response to PEBD in all P	3 cases : median age at 3 y 6 mo ( 1 y 4 mo-12 y)	Indication NR for all transplant P	Yes for all candidates	NR for all transplant P	Alive for all P (ages at lastfollow-up not precised)
Jeyaraj et al.2021[32]	Children presented with cholestasis	multi-center*	Prospecti-ve cohort	Microarray resequencing and NGS	In silico analysis	HGVS	PFIC1: 3 PFIC2: 10 PFIC3: 4	PFIC1: 1 PFIC2: 3 PFIC3: 1	PFIC1: 1 PFIC2: 0 PFIC3: 0	PFIC1: 0 PFIC2: 2 PFIC3: 1	PFIC1: 0 PFIC2: 3 PFIC3: 1	PFIC1: 2 PFIC2:5 PFIC3: 2	NR for all P	under 2 y for all P	Cholestasis for all P	Ꝋ	Ꝋ	Ꝋ	Ꝋ	Ꝋ	Hepatomegaly for 14 P	Splenomegaly for 8 P	Ꝋ	Acute liver failure for 5 P	Ꝋ	Ꝋ	Ꝋ	Ꝋ	NR for all P	NR for all P	Not AV for all P	None for all P	NR for all P	NR for all P	PEBD for 4 P	Cholestasis resolved in 2P and persists in 2 P	5 cases; ages NR	Indication NR for all transplant P	Yes for all candidates	NR for all transplant P	Alive for 9 P (ages at lastfollow-up not precised); not AV for 8 P
Al-Hussaini et al. 2021[33]	Saudi children with cholestasis	Saudi Arabia	Retrospec-tive cohort	Targeted NGS or whole-exome sequencing	In silico analysis	HGVS	PFIC1: 3 PFIC2: 31 PFIC3: 25	PFIC1: 2 PFIC2: 16 PFIC3: 7	PFIC1: 2 PFIC2: 8 PFIC3: 3	PFIC1: 0 PFIC2: 8 PFIC3: 0	PFIC1: 0 PFIC2: 8 PFIC3: 4	PFIC1: 1 PFIC2: 7 PFIC3: 18	median age: 2,5 mo ( 1 mo- 96 mo)	median age: 10 mo ( 1 mo- 96 mo)	Cholestasis for 41 P; Jaudice for 2 P	Pruritus for 39 P	Failure to thrive for 6 P	Ꝋ	Ꝋ	Ꝋ	Hepatomegaly for 51 P	Splenomegaly for 15 P	Ꝋ	Ꝋ	Ꝋ	Intracranial bleeding for 2 P; Recurrent epistaxis, coagulopathy for 1 P; Epistaxis for 1 P; Upper gastrointestinal bleeding for 3 P	Ꝋ	Ꝋ	(For 54 P) Conjugated bilirubin of >20 mmol/L; (For 5 P) Conjugated bilirubin lower than 20 mmol/L; (For 47 P) Total serum bile acids >10 mmol/L	(For cases with PFIC1, 2) Low/normal level or mildly elevated; (For cases with PFIC3 ) elevated level except for 2 P with low/normal level	Available for 26 cases: (For 26 P) Mild to severe portal fibrosis grade; (For 17 P) mild to moderate canalicular cholestasis; (For 14 P) moderate to severe giant cell formation; (For 10 P) Mild to sevre bile duct proliferation	HCC for 2 P	UDCA for all P	Complete response (For 19 P); Partial response (For 16 P); No esponse (For 24 P)	NR for all P	NR for all P	25 cases: median age at 3.5 y (0.83 y - 11 y)	2 cases: Portal hypertension; sevrere pruritis; 1 case: Liver failure; 8 cases: Severe cholestasis, portal hypertension and liver failure; 5 cases: Severe cholestasis and liver failure; 8 cases: Severe cholestasis, and portal hypertension; 1 case: Severe cholestasis, and liver failure and hepatocellular carcinoma	Yes for all candidates	NR for all transplant P	Alive at > 3 y (for 37 P); Alive at <= 3 y (for 22 P)
Lipi´nski et al.2021[39]	Pediatric patients with chronic intrahepatic cholestasis of unknown cause	Poland	Case series	NGS	In silico analysis	HGVS	PFIC3:4	PFIC3:2	PFIC3:0	PFIC3:0	PFIC3: 2	PFIC3:2	median age: 4y 3 mo ( 2- 14 y)	median age: 6 y (2.5 - 15 y)	Ꝋ	Pruritus for 2 P	Ꝋ	Ꝋ	Ꝋ	Ꝋ	Hepatomegaly for all P	Splenomegaly for all P	Ꝋ	Ꝋ	Ꝋ	Ꝋ	Cholelithiasis for 1 P	Ꝋ	(For all P) Bilirubin level <1.0 mg/dl	elevated level for all P	Available for 3 cases: (For 2 P) Liver cirrhosis; (For 1 P) Moderate fibrosis	HCC for 1 P	UDCA for 2 P; Unknown for 2 P	(For 2 P) responded, good clinical condition	NR for all P	NR for all P	2 cases: ages NR	1 case: liver cirrhosis; 1 case: end stage liver disease and liver cirrhosis	Yes for all candidates	None for all transplant P	Alive at > 3 y (for 4 P); Alive at <= 3 y (for 0 P)
Chen et al. 2022[35]	Pediatric PFIC3 patients	China	Case series	NGS	In silico analysis	HGVS	PFIC3:5	PFIC3:1	PFIC3:0	PFIC3:2	PFIC3:1	PFIC3:2	median age: 36 mo (16mo- 6.2 y)	median age: 60 mo (8 mo- 6.7 y)	Jaundice for 3 P	Pruritus for 1 P	Failure to thrive for 1 P	Ꝋ	Ꝋ	Ꝋ	Hepatomegaly for all P	Splenomegaly for all P	Ꝋ	Ꝋ	Ꝋ	Ꝋ	Ꝋ	Ꝋ	Elevated Bilirubin's levels	elevated level	Nodular cirrhosis 1 P; Not AV for 4 P	None for all P	UDCA for all P	NR for all P	NR for all P	NR for all P	1 case: awaiting LT	1 case: hepatic decompensation	Yes for the candidate	NA	Alive at > 3 y (for 3 P); Alive at <= 3 y (for 2 P)
Pfister et al. 2022[21]	Patients treated at the institution by medical or surgical intervention since 1980 with a documented pathogenic ABCB11 genotype	Germany	Retrospec-tive cohort	Targeted NGS or whole-exome sequencing	In silico analysis	HGVS	PFIC2: 46	PFIC2: 22	PFIC2: 6	PFIC2: 0	PFIC2: 16	PFIC2:24	Median : 1.9 mo (0–189)	Median (range): 14.3 mo (1.1–285)	Jaundice was the most common among all P	Pruritus was common among all P	Ꝋ	Ꝋ	Ꝋ	Ꝋ	Ꝋ	Ꝋ	Ꝋ	Ꝋ	Ꝋ	Vitamin K deficiency with coagulopathy was common among all P	Ꝋ	Ꝋ	NR for all P	NR for all P	Variable degrees of fibrosis in all P	Two children developed HCC	3 cases: nasobiliary tube or molecular adsorbent recirculating system therapy	NR for all P	Biliary diversion surgery for 18 P	NR for all P	23 cases: median age at 3.2 y (5 mo- 23.8 y )	Therapy-refractory pruritus was the most frequent indication for LT	Yes for all candidates	NR for all transplant P	Alive for all P (ages at lastfollow-up not precised)
Sahloul et al. 2023[36]	Children with PFIC	Germany	Retrospec-tive cohort	NR	In silico analysis	Other than HGVS	PFIC1: 3 PFIC2: 16 PFIC3: 6	PFIC1: 2 PFIC2:12 PFIC3: 5	PFIC1: 2 PFIC2: 3 PFIC3: 0	PFIC1: 0 PFIC2: 0 PFIC3: 0	PFIC1: 0 PFIC2: 9 PFIC3: 5	PFIC1: 1 PFIC2: 4 PFIC3: 1	NR for all P	Average age : 2.86 y (1 mo-13 y)	Jaundice was common among all P	Pruritus in cases with PFIC1, mild pruritis in cases with PFIC3	Ꝋ	Ꝋ	Ꝋ	Ꝋ	Ꝋ	Ꝋ	Ꝋ	Ꝋ	Ꝋ	Coagulopathy in PFIC 2 patients	Ꝋ	Ꝋ	(For all P) high bilirubine, bile acids levels, AST, ALT and alkaline phosphatase	(For cases with PFIC1, 2) Low/normal level ; (For cases with PFIC3 ) elevated level	Not AV for all P	Two patients with PFIC 2 had HCC	UDCA for all P	NR for all P	PEBD for 8 patients/ mean age 4.31 (± 4.92)	NR for all P	19 cases: mean age 7.08 y (± 5.92)	19 cases: advanced liver fibrosis/cirrhosis	Yes for 17 candidates	NR for all transplant P	Alive for all P (ages at lastfollow-up not precised)
Abreviations: Ꝋ: not reported as a presenting feature, ALT: alanine transaminase, F: female, BSEP: bile salt export pump, HCC: hepatocelluar carcinoma, LT: liver transplantation, LT+: underwent liver transplantation, LT-: not underwent liver transplantation, M: male, mo: month, N: null, NN: non null, NA: not applicable, not AV: not Available, NF: not found, NR: not reported, P: patient, PFIC: pro…
